# Supplementary material for: Mitochondrial DNA Variation in the Aging Human Cerebral Cortex and Cerebellum
Source: Aging Cell. 2025 Dec 23;25(1):e70340. doi: 10.1111/acel.70340 (PMC12724393; doi:10.1111/acel.70340)
Supplement: Supplementary file 2 — Data S2: acel70340‐sup‐0002‐DataS2.xlsx. [file ACEL-25-e70340-s002.xlsx]

## Sheet: Key
Rank	Ranking of deletion, with highest (rank=1) denoting a deletion that was observed in the most samples.
MapSplice_Breakpoint	Deletion breakpoint position output from SpliceBreak2 (which utilizes the MapSplice RNA-Seq splice junction detection algorithm).
5'_Break	5' breakpoint position
3'_Break	3' breakpoint position
Deletion_Size_bp	Size of deletion in base pairs.
No.Samples_n=143	Number of samples in which deletion was observed (total number of samples is 143).
%Samples_n=143	Percentage of samples in which deletion was observed.
in_SpliceBreak_Catalog	Denotes whether deletion was found in our previously published deletion catalog.
SpliceBreak_Frequency_%	Frequency of deletion in our previously published catalog.
Top_30_Deletion	Denotes whether deletion is part of the "Top 30" deletions from our previously published catalog.
P_Value_vsAge_BF_corrected	P-value from age associations done for deletion (from exponential regression models between deletion read % and age, with biological sex and MT benchmark coverage as covariates. P-values were corrected for multiple comparisons tests using Bonferroni.
Median_deletion_read_%	Median deletion read %
Mean_deletion_read_%	Average deletion read %
SD_deletion_read_%	Standard deviation deletion read %
Min_deletion_read_%	Minimum deletion read %
Max_deletion_read_%	Maximum deletion read %
Impact_OHR	Denotes whether deletion impacts OHR (origin of replication of the heavy strand) from position 110-441 (1=Yes, 0=No).
Impact_OHR57	Denotes whether deletion impacts OHR57 (origin of replication of the heavy strand) at position 57 (1=Yes, 0=No)
Impact_OLR	Denotes whether deletion impacts OLR (origin of replication of light strand) from position 5721-5798 (1=Yes, 0=No).

## Sheet: Sheet1
Rank	MapSplice_Breakpoint	5'_Break	3'_Break	Deletion_Size_bp	No.Samples_n=143	%Samples_n=143	in_SpliceBreak_Catalog	SpliceBreak_Frequency_%	Top_30_Deletion	P_Value_vsAge_BF_corrected	Median_deletion_read_%	Mean_deletion_read_%	SD_deletion_read_%	Min_deletion_read_%	Max_deletion_read_%	Impact_OHR	Impact_OHR57	Impact_OLR
1	15490-15740	15490	15740	249	139	0.972028	yes	12.9032	no	0.150626	0.0198	0.0212091	0.0124954	0	0.0674	0	0	0
2	8471-13449	8471	13449	4977	131	0.916084	yes	91.3978	yes	9.5953e-27	0.0318	0.0735902	0.188648	0	2.1486	0	0	0
3	14066-14413	14066	14413	346	127	0.888112	yes	35.4839	no	2.49871e-06	0.0119	0.0127371	0.00889959	0	0.0393	0	0	0
4	6335-13999	6335	13999	7663	112	0.783217	yes	98.9247	yes	6.10617e-13	0.0064	0.0100119	0.0112782	0	0.0641	0	0	0
5	2839-3322	2839	3322	482	103	0.72028	no	NA	no	0.00305332	0.0091	0.00962797	0.00859841	0	0.0335	0	0	0
6	7126-14004	7126	14004	6877	101	0.706294	yes	89.2473	yes	2.3762e-11	0.0025	0.00457343	0.00568389	0	0.0264	0	0	0
7	7816-14807	7816	14807	6990	99	0.692308	yes	92.4731	yes	3.21412e-13	0.0037	0.00623986	0.0074019	0	0.0403	0	0	0
8	16150-16404	16150	16404	253	98	0.685315	no	NA	no	1	0.0033	0.0037965	0.00374723	0	0.017	0	0	0
9	6840-11136	6840	11136	4295	96	0.671329	yes	72.043	yes	1.12462e-21	0.0022	0.00535175	0.00701855	0	0.0363	0	0	0
10	14054-14377	14054	14377	322	94	0.657343	yes	54.8387	no	1	0.0014	0.00222937	0.00258268	0	0.0122	0	0	0
10	7607-13019	7607	13019	5411	94	0.657343	yes	66.6667	no	2.85974e-14	0.002	0.00474545	0.00644726	0	0.0363	0	0	0
12	8624-14055	8624	14055	5430	93	0.65035	yes	73.1183	yes	1.01531e-11	0.0015	0.00322867	0.00411227	0	0.0185	0	0	0
13	6545-13846	6545	13846	7300	92	0.643357	yes	89.2473	yes	2.33263e-14	0.0025	0.00364266	0.00429158	0	0.0215	0	0	0
13	8574-13999	8574	13999	5424	92	0.643357	yes	75.2688	yes	1.79675e-17	0.0026	0.0045993	0.006018	0	0.0296	0	0	0
15	12103-14413	12103	14413	2309	84	0.587413	yes	33.3333	no	5.22458e-24	0.0019	0.00514895	0.00713683	0	0.0342	0	0	0
16	8471-13584	8471	13584	5112	82	0.573427	yes	74.1935	yes	3.68954e-10	0.0012	0.00381888	0.0064699	0	0.0474	0	0	0
16	13435-15286	13435	15286	1850	82	0.573427	yes	22.5806	no	3.92803e-24	0.002	0.00666294	0.00973046	0	0.0432	0	0	0
18	9347-13855	9347	13855	4507	79	0.552448	yes	61.2903	no	1.2386e-14	0.0011	0.00341538	0.00530493	0	0.0326	0	0	0
19	8624-14815	8624	14815	6190	78	0.545455	yes	75.2688	yes	2.31123e-07	0.0007	0.00168112	0.002303	0	0.0131	0	0	0
20	7720-15821	7720	15821	8100	77	0.538462	yes	89.2473	yes	4.03382e-05	0.0009	0.00246783	0.00333206	0	0.0156	0	0	0
21	10349-10692	10349	10692	342	76	0.531469	no	NA	no	4.19277e-06	0.0113	0.0122727	0.0136606	0	0.0558	0	0	0
22	440-576	440	576	135	73	0.51049	yes	19.3548	no	1	0.0006	0.00173077	0.00244578	0	0.0146	1	0	0
23	13583-14990	13583	14990	1406	68	0.475524	yes	8.60215	no	1.91472e-22	0	0.00217902	0.00321067	0	0.0149	0	0	0
24	7863-13449	7863	13449	5585	67	0.468531	yes	72.043	yes	1.29399e-05	0	0.00164476	0.00270697	0	0.018	0	0	0
24	9821-14990	9821	14990	5168	67	0.468531	yes	62.3656	no	4.11956e-10	0	0.00248601	0.00379415	0	0.0178	0	0	0
26	8471-14377	8471	14377	5905	66	0.461538	yes	78.4946	yes	4.14962e-06	0	0.00166993	0.00262821	0	0.0133	0	0	0
26	7807-13999	7807	13999	6191	66	0.461538	yes	74.1935	yes	3.56642e-07	0	0.00161259	0.00254669	0	0.0141	0	0	0
28	11230-13978	11230	13978	2747	65	0.454545	yes	19.3548	no	1.97848e-14	0	0.00192867	0.00298778	0	0.0118	0	0	0
29	8624-15335	8624	15335	6710	62	0.433566	yes	74.1935	yes	8.45221e-05	0	0.00114685	0.00232333	0	0.0155	0	0	0
30	6219-13449	6219	13449	7229	60	0.41958	yes	74.1935	yes	3.65309e-06	0	0.000918881	0.00142996	0	0.0062	0	0	0
31	12103-13999	12103	13999	1895	59	0.412587	yes	12.9032	no	1.13398e-13	0	0.00145594	0.00239037	0	0.0114	0	0	0
32	7981-15503	7981	15503	7521	58	0.405594	yes	82.7957	yes	0.00092278	0	0.00115315	0.00200323	0	0.0121	0	0	0
32	8624-11146	8624	11146	2521	58	0.405594	yes	22.5806	no	2.22032e-12	0	0.00148741	0.00276331	0	0.019	0	0	0
34	8829-9297	8829	9297	467	57	0.398601	no	NA	no	0.0104701	0	0.00728601	0.0102706	0	0.0365	0	0	0
34	8467-14055	8467	14055	5587	57	0.398601	yes	61.2903	no	9.10787e-06	0	0.00157692	0.00294966	0	0.0142	0	0	0
36	9426-12026	9426	12026	2599	55	0.384615	yes	27.957	no	2.81365e-10	0	0.00115944	0.00237639	0	0.0173	0	0	0
37	9146-13818	9146	13818	4671	54	0.377622	yes	49.4624	no	1.48798e-06	0	0.00167413	0.00283563	0	0.014	0	0	0
38	13845-15740	13845	15740	1894	53	0.370629	yes	8.60215	no	5.09069e-14	0	0.00119161	0.00209316	0	0.0121	0	0	0
39	306-357	306	357	50	52	0.363636	yes	4.30108	no	0.000383752	0	0.0764077	0.162496	0	0.7406	1	0	0
39	13020-14413	13020	14413	1392	52	0.363636	yes	15.0538	no	8.09231e-10	0	0.00143077	0.00251984	0	0.0141	0	0	0
41	7499-14426	7499	14426	6926	50	0.34965	yes	79.5699	yes	0.00136315	0	0.000731469	0.00140304	0	0.0067	0	0	0
41	11857-13640	11857	13640	1782	50	0.34965	yes	6.45161	no	1.38997e-08	0	0.00115594	0.00226733	0	0.0146	0	0	0
43	13583-15382	13583	15382	1798	49	0.342657	yes	5.37634	no	2.97815e-10	0	0.000879021	0.00169077	0	0.0109	0	0	0
44	7863-15382	7863	15382	7518	48	0.335664	yes	77.4194	yes	0.0137888	0	0.000758741	0.00145792	0	0.0099	0	0	0
45	10745-13978	10745	13978	3232	47	0.328671	yes	7.52688	no	1.85195e-06	0	0.000704196	0.0014409	0	0.0079	0	0	0
45	14054-15335	14054	15335	1280	47	0.328671	yes	13.9785	no	8.72861e-13	0	0.000855944	0.00161597	0	0.0086	0	0	0
47	3321-3586	3321	3586	264	46	0.321678	yes	2.15054	no	1	0	0.000711189	0.00127766	0	0.0055	0	0	0
47	344-549	344	549	204	46	0.321678	yes	10.7527	no	1	0	0.000995804	0.00185787	0	0.0113	1	0	0
47	14528-14807	14528	14807	278	46	0.321678	yes	8.60215	no	1	0	0.000634965	0.00125514	0	0.0086	0	0	0
47	9469-13572	9469	13572	4102	46	0.321678	yes	35.4839	no	7.28897e-06	0	0.00124825	0.00297186	0	0.0217	0	0	0
47	10355-13999	10355	13999	3643	46	0.321678	yes	16.129	no	3.75398e-06	0	0.00099021	0.00210848	0	0.0115	0	0	0
52	10307-13978	10307	13978	3670	45	0.314685	yes	21.5054	no	1.18897e-06	0	0.00083986	0.00187102	0	0.0155	0	0	0
52	7126-10752	7126	10752	3625	45	0.314685	yes	23.6559	no	2.12622e-08	0	0.000870629	0.00182837	0	0.0121	0	0	0
54	13845-14413	13845	14413	567	44	0.307692	yes	3.22581	no	1	0	0.000476923	0.000895426	0	0.0042	0	0	0
54	7126-14529	7126	14529	7402	44	0.307692	yes	75.2688	yes	0.000675023	0	0.000466434	0.000877171	0	0.0038	0	0	0
54	9756-13449	9756	13449	3692	44	0.307692	yes	10.7527	no	7.2818e-06	0	0.000841958	0.00176792	0	0.0102	0	0	0
57	10552-10613	10552	10613	60	42	0.293706	no	NA	no	0.00290344	0	0.000453147	0.000900532	0	0.0047	0	0	0
58	14046-14371	14046	14371	324	41	0.286713	no	NA	no	1	0	0.00516154	0.0103212	0	0.0633	0	0	0
58	8791-10980	8791	10980	2188	41	0.286713	yes	10.7527	no	0.000383753	0	0.000658741	0.00185921	0	0.0151	0	0	0
58	14100-15444	14100	15444	1343	41	0.286713	yes	6.45161	no	7.30708e-09	0	0.00115105	0.00233521	0	0.0113	0	0	0
61	8926-14413	8926	14413	5486	40	0.27972	yes	41.9355	no	0.0465739	0	0.000353147	0.000729249	0	0.0045	0	0	0
61	7786-13978	7786	13978	6191	40	0.27972	yes	56.9892	no	0.00172825	0	0.000496503	0.00101207	0	0.0047	0	0	0
61	9922-16072	9922	16072	6149	40	0.27972	yes	32.2581	no	0.000296482	0	0.000633566	0.00131529	0	0.0077	0	0	0
61	9843-13487	9843	13487	3643	40	0.27972	yes	18.2796	no	2.66134e-06	0	0.000884615	0.00210493	0	0.0155	0	0	0
61	11145-13653	11145	13653	2507	40	0.27972	yes	5.37634	no	2.18787e-06	0	0.00076993	0.00168803	0	0.0093	0	0	0
61	12103-14067	12103	14067	1963	40	0.27972	yes	7.52688	no	3.17532e-08	0	0.000592308	0.00136274	0	0.0086	0	0	0
67	6545-14419	6545	14419	7873	39	0.272727	yes	72.043	yes	1	0	0.000295105	0.000574251	0	0.0028	0	0	0
67	11226-15328	11226	15328	4101	39	0.272727	yes	32.2581	no	0.0119983	0	0.000930769	0.00215113	0	0.017	0	0	0
67	8926-12080	8926	12080	3153	39	0.272727	yes	16.129	no	0.000854749	0	0.000473427	0.0010685	0	0.0064	0	0	0
70	9003-13855	9003	13855	4851	38	0.265734	yes	40.8602	no	0.00101262	0	0.00043986	0.000990813	0	0.0069	0	0	0
70	12984-15491	12984	15491	2506	38	0.265734	yes	12.9032	no	9.66179e-07	0	0.00067972	0.00157536	0	0.0098	0	0	0
72	6208-10969	6208	10969	4760	37	0.258741	yes	22.5806	no	0.000120261	0	0.000367832	0.000820306	0	0.0049	0	0	0
73	6556-9427	6556	9427	2870	36	0.251748	yes	15.0538	no	8.90637e-05	0	0.000458741	0.000948188	0	0.0043	0	0	0
73	11602-13999	11602	13999	2396	36	0.251748	yes	12.9032	no	2.28692e-06	0	0.000544056	0.00114348	0	0.0052	0	0	0
75	9146-12952	9146	12952	3805	35	0.244755	yes	26.8817	no	0.000133647	0	0.00158392	0.00408733	0	0.0221	0	0	0
75	10745-14150	10745	14150	3404	35	0.244755	yes	8.60215	no	8.15321e-06	0	0.000461538	0.00100673	0	0.0046	0	0	0
77	8589-15740	8589	15740	7150	34	0.237762	yes	37.6344	no	1	0	0.000855245	0.00232896	0	0.0151	0	0	0
77	7852-13634	7852	13634	5781	34	0.237762	yes	47.3118	no	0.244668	0	0.000664336	0.00208578	0	0.0185	0	0	0
77	8471-14807	8471	14807	6335	34	0.237762	yes	40.8602	no	0.0761751	0	0.000515385	0.00117337	0	0.0061	0	0	0
77	10923-14150	10923	14150	3226	34	0.237762	yes	17.2043	no	0.00108445	0	0.000409091	0.00102682	0	0.0081	0	0	0
77	11532-14150	11532	14150	2617	34	0.237762	yes	11.828	no	0.000772256	0	0.000527273	0.00120247	0	0.0065	0	0	0
82	9003-14563	9003	14563	5559	33	0.230769	yes	47.3118	no	0.246347	0	0.000454545	0.00112066	0	0.0082	0	0	0
82	13704-15538	13704	15538	1833	33	0.230769	yes	9.67742	no	5.7757e-06	0	0.0007	0.00166509	0	0.0089	0	0	0
84	11602-15224	11602	15224	3621	32	0.223776	yes	17.2043	no	0.00245517	0	0.000543357	0.00142594	0	0.0078	0	0	0
84	11506-14413	11506	14413	2906	32	0.223776	yes	11.828	no	0.00206156	0	0.000431469	0.000974348	0	0.0044	0	0	0
84	10903-12745	10903	12745	1841	32	0.223776	yes	4.30108	no	0.000633484	0	0.000416084	0.00100783	0	0.0067	0	0	0
87	6917-13552	6917	13552	6634	30	0.20979	yes	31.1828	no	1	0	0.000391608	0.00106199	0	0.0078	0	0	0
87	11587-13792	11587	13792	2204	30	0.20979	yes	6.45161	no	0.00553055	0	0.000511189	0.00121951	0	0.0062	0	0	0
87	13518-14951	13518	14951	1432	30	0.20979	no	NA	no	5.22726e-11	0	0.00525524	0.0115929	0	0.0497	0	0	0
90	7650-15286	7650	15286	7635	29	0.202797	yes	68.8172	no	1	0	0.000339161	0.00091836	0	0.0062	0	0	0
90	7816-15382	7816	15382	7565	29	0.202797	yes	70.9677	yes	0.502751	0	0.000408392	0.00105433	0	0.0064	0	0	0
90	9189-14990	9189	14990	5800	29	0.202797	yes	39.7849	no	0.0147853	0	0.000327972	0.000914238	0	0.0069	0	0	0
90	13452-15976	13452	15976	2523	29	0.202797	yes	12.9032	no	0.004442	0	0.00104685	0.00321545	0	0.0251	0	0	0
90	11719-15440	11719	15440	3720	29	0.202797	yes	2.15054	no	4.26853e-07	0	0.00499301	0.0114589	0	0.0474	0	0	0
95	7619-7949	7619	7949	329	28	0.195804	no	NA	no	1	0	0.000272727	0.00067846	0	0.0038	0	0	0
95	10768-13999	10768	13999	3230	28	0.195804	yes	8.60215	no	0.000398432	0	0.000381119	0.00102407	0	0.0065	0	0	0
95	12094-14055	12094	14055	1960	28	0.195804	yes	5.37634	no	0.000152582	0	0.000468531	0.00119225	0	0.0071	0	0	0
98	8684-8776	8684	8776	91	27	0.188811	yes	7.52688	no	1	0	0.000246154	0.000603601	0	0.0035	0	0	0
98	8970-9031	8970	9031	60	27	0.188811	yes	11.828	no	1	0	0.000197203	0.000512374	0	0.0038	0	0	0
98	10968-13978	10968	13978	3009	27	0.188811	yes	6.45161	no	1	0	0.000371329	0.000987857	0	0.0078	0	0	0
